# Supplementary material for: Lead Time and Prognostic Role of Serum CEA, CA19-9, IL-6, CRP, and YKL-40 after Adjuvant Chemotherapy in Colorectal Cancer
Source: Cancers (Basel). 2021 Aug 2;13(15):3892. doi: 10.3390/cancers13153892 (PMC8345682; doi:10.3390/cancers13153892)
Supplement: Supplementary file 1 [file cancers-13-03892-s001.zip]

Archive with 1 entries (1 files):
- cancers-1298988-supplementary.pdf
